# Supplementary material for: Simultaneous Recognition and Detection of Adenosine Phosphates by Machine Learning Analysis for Surface-Enhanced Raman Scattering Spectral Data
Source: Sensors (Basel). 2024 Oct 15;24(20):6648. doi: 10.3390/s24206648 (PMC11511347; doi:10.3390/s24206648)
Supplement: Supplementary file 1 [file sensors-24-06648-s001.zip]

Archive with 1 entries (1 files):
- sensors-3228269-supplementary.pdf
